# Supplementary material for: Meta-Analysis of Dengue Severity during Infection by Different Dengue Virus Serotypes in Primary and Secondary Infections
Source: PLoS One. 2016 May 23;11(5):e0154760. doi: 10.1371/journal.pone.0154760 (PMC4877104; doi:10.1371/journal.pone.0154760)
Supplement: S1 Supporting Information — Sheet 1 Relationship between dengue serotypes and percentage of severe cases Sheet 2 Relationship between dengue serotypes and percentage of DHF, DSS, as well as severe dengue infections Sheet 3 Relationship between dengue serotypes and secondary infection Sheet 4 Dengue cases in SEA and non-SEA regions Sheet 5 Publication bias Sheet 6 Age and days of admissions of patients (XLSX) [file pone.0154760.s002.xlsx]

## Sheet: serotypes & severe cases
model	dengue serotypes	study name	subgroup	N	total	event	effect size	lower limit	upper limit	p-value	heterogeneity Q (p-value)	heterogeneity (I^2)		se
	Primary
	DENV1	Vaughn et al. 2000	SEA		16	3	0.1875	0.0617039	0.447456	0.0220609				0.125796	10
	DENV1	Stephens et al. 2002	SEA		25	4	0.16	0.0613714	0.356869	0.00236906				0.0986286	9
	DENV1	Nisalak et al. 2003	SEA		357	201	0.563025	0.511077	0.613626	0.0175352				0.051948	8
	DENV1	Anantapreecha et al. 2005	SEA		219	134	0.611872	0.545725	0.674138	0.00102818				0.0661467	7
	DENV1	Limkittikul et al. 2005	SEA		9	2	0.222222	0.0560288	0.579008	0.118177				0.166193	6
	DENV1	Fox et al. 2011	SEA		24	5	0.208333	0.0894697	0.413413	0.00790597				0.118864	5
	DENV1	Dussart et al. 2012	SEA		24	4	0.166667	0.0639867	0.369137	0.00329892				0.10268	4
	DENV1	de la Cruz-Hernandez et al. 2013	Non SEA		118	57	0.483051	0.394392	0.57279	0.712754				0.0886591	3
Random	DENV1		Total	8	792	410	0.363929	0.259765	0.482629	0.0251772	0	84.94		0.104164	2
Random	DENV1		SEA	7	674	353	0.325996	0.208623	0.470172	0.0189891	4.19281e-08	86.7375		0.117373	1
	DENV2	Vaughn et al. 2000	SEA		3	1	0.333333	0.0433719	0.846487	0.571426				0.289961	11
	DENV2	Nisalak et al. 2003	SEA		40	20	0.5	0.349828	0.650172	1				0.150172	10
	DENV2	Anantapreecha et al. 2005	SEA		36	8	0.222222	0.11522	0.38532	0.00177841				0.107002	9
	DENV2	Limkittikul et al. 2005	SEA		10	3	0.3	0.0997683	0.623682	0.219503				0.200232	8
	DENV2	Fox et al. 2011	SEA		6	1	0.166667	0.0228325	0.631253	0.141776				0.143834	7
	DENV2	Dussart et al. 2012	SEA		19	7	0.368421	0.186769	0.597041	0.257084				0.181652	6
	DENV2	Montoya et al. 2001	Non SEA		32	1	0.03125	0.00438438	0.191133	0.000725108				0.0268656	5
	DENV2	de la Cruz-Hernandez et al. 2013	Non SEA		67	24	0.358209	0.253025	0.479075	0.0220995				0.105184	4
Random	DENV2		Total	8	213	65	0.30625	0.206309	0.428468	4.30248e-05	0.0364536	53.2235		0.0999404	3
Fixed	DENV2		SEA	6	114	40	0.36179	0.275745	0.457717	0.00519436	0.204393	30.802		0.0860451	2
Random	DENV2		Non SEA	2	99	25	0.13718	0.00982626	0.718089	0.193835	0.00649549	86.5001		0.127354	1
	DENV3	Vaughn et al. 2000	SEA		15	4	0.266667	0.103774	0.533144	0.0831727				0.162892	14
	DENV3	Stephens et al. 2002	SEA		27	7	0.259259	0.128919	0.452867	0.0168232				0.13034	13
	DENV3	Nisalak et al. 2003	SEA		388	230	0.592784	0.543133	0.640608	0.000279211				0.0496503	12
	DENV3	Anantapreecha et al. 2005	SEA		106	46	0.433962	0.343033	0.529565	0.17516				0.0909288	11
	DENV3	Libraty et al. 2009	SEA		20	9	0.45	0.253202	0.663798	0.655262				0.196798	10
	DENV3	Sabchareon et al. 2012	SEA		4	2	0.5	0.123471	0.876529	1				0.376529	9
	DENV3	Capeding et al. 2010	SEA		22	9	0.409091	0.228355	0.618261	0.396429				0.180736	8
	DENV3	Dussart et al. 2012	SEA		13	3	0.230769	0.0762673	0.521545	0.0674047				0.154502	7
	DENV3	Velasco et al. 2014	SEA		3	3	0.875	0.265558	0.992675	0.19806				0.609442	6
	DENV3	Montoya et al. 2001	Non SEA		6	1	0.166667	0.0228325	0.631253	0.141776				0.143834	5
	DENV3	Ocazionez et al. 2006	Non SEA		62	6	0.0967742	0.0441284	0.199142	1.99618e-07				0.0526457	4
Random	DENV3		Total	11	666	320	0.353252	0.236852	0.490119	0.0359911	5.95242e-09	83.0105		0.116401	3
Random	DENV3		SEA	9	598	313	0.420347	0.312247	0.536668	0.178635	0.000455351	71.5316		0.1081	2
Fixed	DENV3		Non SEA	2	68	7	0.104293	0.0504874	0.203171	7.56638e-08	0.595802	0		0.0538057	1
	DENV4	Nisalak et al. 2003	SEA		15	9	0.6	0.348072	0.808216	0.441706				0.251928	7
	DENV4	Anantapreecha et al. 2005	SEA		11	2	0.181818	0.0458148	0.507024	0.0543518				0.136003	6
	DENV4	Bittencourt et al. 2011	Non SEA		14	1	0.0714286	0.00996264	0.370284	0.0134492				0.0614659	5
	DENV4	Allonso et al. 2014	Non SEA		31	1	0.0322581	0.00452519	0.196418	0.00082019				0.0277329	4
Random	DENV4		Total	4	71	13	0.164164	0.0316265	0.541526	0.0753907	0.00153964	80.4579		0.132537	3
Random	DENV4		SEA	2	26	11	0.386505	0.0890324	0.802415	0.627005	0.0428288	75.6225		0.297473	2
Fixed	DENV4		Non SEA	2	45	2	0.0478018	0.01195	0.172442	3.79226e-05	0.564844	0		0.0358518	1
	All	Vaughn et al. 2000	SEA		34	8	0.235294	0.122273	0.404624	0.0035538				0.113021	19
	All	Stephens et al. 2002	SEA		52	11	0.211538	0.121191	0.342954	0.000106765				0.0903472	18
	All	Nisalak et al. 2003	SEA		800	460	0.575	0.540438	0.608844	2.37322e-05				0.0345624	17
	All	Anantapreecha et al. 2005	SEA		372	190	0.510753	0.460018	0.561266	0.678326				0.0507343	16
	All	Limkittikul et al. 2005	SEA		19	5	0.263158	0.113978	0.497875	0.0481228				0.14918	15
	All	Libraty et al. 2009	SEA		20	9	0.45	0.253202	0.663798	0.655262				0.196798	14
	All	Capeding et al. 2010	SEA		22	9	0.409091	0.228355	0.618261	0.396429				0.180736	13
	All	Fox et al. 2011	SEA		30	6	0.2	0.0927179	0.379494	0.00238772				0.107282	12
	All	Dussart et al. 2012	SEA		56	14	0.25	0.154013	0.37901	0.000370981				0.0959874	11
	All	Sabchareon et al. 2012	SEA		4	2	0.5	0.123471	0.876529	1				0.376529	10
	All	Velasco et al. 2014	SEA		3	3	0.875	0.265558	0.992675	0.19806				0.609442	9
	All	Montoya et al. 2001	Non SEA		38	2	0.0526316	0.0132	0.187477	6.93279e-05				0.0394316	8
	All	Ocazionez et al. 2006	Non SEA		62	6	0.0967742	0.0441284	0.199142	1.99618e-07				0.0526457	7
	All	Bittencourt et al. 2011	Non SEA		14	1	0.0714286	0.00996264	0.370284	0.0134492				0.0614659	6
	All	de la Cruz-Hernandez et al. 2013	Non SEA		185	81	0.437838	0.368096	0.510126	0.0916803				0.0697419	5
	All	Allonso et al. 2014	Non SEA		31	1	0.0322581	0.00452519	0.196418	0.00082019				0.0277329	4
Random	All		Total	13	856	329	0.291373	0.214255	0.382727	2.2269e-05	0	88.6723		0.0771176	3
Random	All		SEA	8	526	238	0.36665	0.276476	0.467242	0.00990554	7.96559e-11	85.4399		0.0901741	2
Random	All		Non SEA	1	31	1	0.105697	0.0266145	0.338138	0.00424747	2.56029e-08	90.2681		0.0790829	1
	secondary
	DENV1	Graham et al. 1999	SEA		54	1	0.0185185	0.00260254	0.120053	8.37673e-05				0.015916	16
	DENV1	Vaughn et al. 2000	SEA		30	15	0.5	0.328346	0.671654	1				0.171654	15
	DENV1	Endy et al. 2002	SEA		17	1	0.0588235	0.00822047	0.320319	0.00714935				0.0506031	14
	DENV1	Stephens et al. 2002	SEA		81	32	0.395062	0.294931	0.504846	0.0608374				0.100131	13
	DENV1	Nisalak et al. 2003	SEA		816	639	0.783088	0.753483	0.810034	0				0.029605	12
	DENV1	Endy et al. 2004	SEA		23	2	0.0869565	0.0218433	0.28885	0.00148562				0.0651132	11
	DENV1	Anantapreecha et al. 2005	SEA		778	530	0.681234	0.647635	0.713049	0				0.0335994	10
	DENV1	Limkittikul et al. 2005	SEA		12	6	0.5	0.243869	0.756131	1				0.256131	9
	DENV1	Fox et al. 2011	SEA		15	5	0.333333	0.145958	0.593962	0.205689				0.187376	8
	DENV1	Tricou et al. 2011	SEA		124	33	0.266129	0.19582	0.350674	5.98252e-07				0.0703087	7
	DENV1	Dussart et al. 2012	SEA		16	2	0.125	0.0314469	0.385962	0.0100473				0.0935531	6
	DENV1	Sabchareon et al. 2012	SEA		62	14	0.225806	0.138539	0.345968	4.98162e-05				0.0872672	5
	DENV1	Bhoomiboonchoo et al. 2015	SEA		22	15	0.681818	0.466299	0.840143	0.0959098				0.215519	4
	DENV1	de la Cruz-Hernandez et al. 2013	Non SEA		8	5	0.625	0.28485	0.874592	0.484254				0.34015	3
Random	DENV1		Total	14	2058	1300	0.366482	0.245635	0.506837	0.0619457	0	94.9281		0.120847	2
Random	DENV1		SEA	13	2050	1295	0.350753	0.229454	0.494983	0.0427651	0	95.3177		0.121299	1
	DENV2	Graham et al. 1999	SEA		38	5	0.131579	0.055848	0.279592	8.4164e-05				0.075731	21
	DENV2	Vaughn et al. 2000	SEA		44	30	0.681818	0.531897	0.801631	0.0185383				0.149922	20
	DENV2	Endy et al. 2002	SEA		5	1	0.2	0.0271831	0.691046	0.214998				0.172817	19
	DENV2	Stephens et al. 2002	SEA		53	36	0.679245	0.543273	0.790358	0.0107839				0.135972	18
	DENV2	Nisalak et al. 2003	SEA		1379	1234	0.894851	0.877527	0.909976	0				0.0173241	17
	DENV2	Endy et al. 2004	SEA		36	4	0.111111	0.0423356	0.261147	8.81703e-05				0.0687755	16
	DENV2	Anantapreecha et al. 2005	SEA		685	475	0.693431	0.657864	0.726836	0				0.035567	15
	DENV2	Limkittikul et al. 2005	SEA		44	26	0.590909	0.441952	0.724859	0.23042				0.148957	14
	DENV2	Fox et al. 2011	SEA		31	9	0.290323	0.158512	0.470461	0.0238884				0.131811	13
	DENV2	Tricou et al. 2011	SEA		45	21	0.466667	0.327573	0.611143	0.654961				0.139094	12
	DENV2	Dussart et al. 2012	SEA		13	7	0.538462	0.281654	0.776359	0.781722				0.256808	11
	DENV2	Sabchareon et al. 2012	SEA		52	10	0.192308	0.106716	0.321816	4.53272e-05				0.0855912	10
	DENV2	Velasco et al. 2014	SEA		11	11	0.958333	0.575437	0.997444	0.029973				0.382896	9
	DENV2	Bhoomiboonchoo et al. 2015	SEA		54	35	0.648148	0.513096	0.763041	0.0320464				0.135052	8
	DENV2	Guzman et al. 2002	Non SEA		3096	1531	0.494509	0.476912	0.51212	0.541173				0.0175972	7
	DENV2	Ocazionez et al. 2006	Non SEA		15	8	0.533333	0.293002	0.759129	0.796401				0.240331	6
	DENV2	Bittencourt et al. 2011	Non SEA		6	5	0.833333	0.368747	0.977167	0.141776				0.464586	5
	DENV2	de la Cruz-Hernandez et al. 2013	Non SEA		32	19	0.59375	0.419221	0.74743	0.291735				0.174529	4
Random	DENV2		Total	18	5639	3467	0.5266	0.395718	0.653925	0.69361	0	97.3752		0.130881	3
Random	DENV2		SEA	14	2490	1904	0.507165	0.348447	0.664451	0.931607	0	96.2032		0.158717	2
Fixed	DENV2		Non SEA	4	3149	1563	0.496111	0.478649	0.513583	0.662716	0.318195	14.7695		0.0174624	1
	DENV3	Graham et al. 1999	SEA		14	3	0.214286	0.0707067	0.49433	0.046066				0.143579	20
	DENV3	Vaughn et al. 2000	SEA		32	15	0.46875	0.305876	0.638566	0.723847				0.162874	19
	DENV3	Endy et al. 2002	SEA		7	2	0.285714	0.0720168	0.673384	0.273439				0.213697	18
	DENV3	Stephens et al. 2002	SEA		51	25	0.490196	0.357042	0.624756	0.888645				0.133154	17
	DENV3	Nisalak et al. 2003	SEA		1074	874	0.81378	0.78937	0.83595	0				0.0244103	16
	DENV3	Endy et al. 2004	SEA		45	8	0.177778	0.0914815	0.317069	8.57247e-05				0.0862963	15
	DENV3	Anantapreecha et al. 2005	SEA		315	178	0.565079	0.50976	0.618824	0.0212505				0.0553194	14
	DENV3	Limkittikul et al. 2005	SEA		9	4	0.444444	0.176837	0.74869	0.739404				0.267608	13
	DENV3	Tricou et al. 2011	SEA		33	10	0.30303	0.17146	0.47739	0.0278854				0.13157	12
	DENV3	Dussart et al. 2012	SEA		14	1	0.0714286	0.00996264	0.370284	0.0134492				0.0614659	11
	DENV3	Sabchareon et al. 2012	SEA		22	8	0.363636	0.193367	0.576652	0.20671				0.170269	10
	DENV3	Velasco et al. 2014	SEA		35	35	0.986111	0.813273	0.999137	0.00276101				0.172838	9
	DENV3	Bhoomiboonchoo et al. 2015	SEA		19	14	0.736842	0.502125	0.886022	0.0481228				0.234717	8
	DENV3	Montoya et al. 2001	Non SEA		2	1	0.5	0.0588668	0.941133	1				0.441133	7
	DENV3	Guzman et al. 2002	Non SEA		830	625	0.753012	0.722519	0.781169	0				0.030493	6
	DENV3	Alvarez et al. 2006	Non SEA		4	1	0.25	0.0335114	0.76216	0.341388				0.216489	5
	DENV3	Ocazionez et al. 2006	Non SEA		12	2	0.166667	0.0419822	0.477202	0.03773				0.124684	4
Random	DENV3		Total	17	2518	1806	0.467313	0.352137	0.58608	0.591907	0	93.1111		0.115175	3
Random	DENV3		SEA	13	1670	1177	0.460369	0.308381	0.620104	0.631328	0	94.2717		0.151989	2
Random	DENV3		Non SEA	4	848	629	0.427532	0.116402	0.808935	0.741572	0.000950451	81.678		0.311131	1
	DENV4	Vaughn et al. 2000	SEA		24	9	0.375	0.207968	0.578244	0.225693				0.167032	12
	DENV4	Stephens et al. 2002	SEA		20	8	0.4	0.214155	0.619902	0.374364				0.185845	11
	DENV4	Nisalak et al. 2003	SEA		440	359	0.815909	0.776915	0.849408	0				0.0389937	10
	DENV4	Anantapreecha et al. 2005	SEA		103	73	0.708738	0.614012	0.788235	4.12319e-05				0.094726	9
	DENV4	Limkittikul et al. 2005	SEA		12	5	0.416667	0.184807	0.692358	0.565538				0.231859	8
	DENV4	Tricou et al. 2011	SEA		7	1	0.142857	0.0196706	0.580602	0.0971466				0.123187	7
	DENV4	Sabchareon et al. 2012	SEA		11	2	0.181818	0.0458148	0.507024	0.0543518				0.136003	6
	DENV4	Velasco et al. 2014	SEA		12	12	0.961538	0.596806	0.997637	0.0256223				0.364732	5
	DENV4	Bhoomiboonchoo et al. 2015	SEA		39	21	0.538462	0.383338	0.686478	0.631292				0.155124	4
	DENV4	Allonso et al. 2014	Non SEA		14	2	0.142857	0.0359607	0.426826	0.0189779				0.106896	3
Random	DENV4		Total	10	682	492	0.485456	0.311974	0.662514	0.876298	4.71845e-14	89.1158		0.173482	2
Random	DENV4		SEA	9	668	490	0.528616	0.352194	0.698167	0.756402	5.48706e-12	88.532		0.176422	1
	All	Graham et al. 1999	SEA		106	9	0.0849057	0.0447687	0.155181	8.91887e-12				0.040137	24
	All	Vaughn et al. 2000	SEA		130	69	0.530769	0.444919	0.614836	0.483177				0.0858499	23
	All	Endy et al. 2002	SEA		29	4	0.137931	0.0527472	0.314943	0.000666458				0.0851838	22
	All	Stephens et al. 2002	SEA		205	101	0.492683	0.424805	0.560832	0.834041				0.067878	21
	All	Nisalak et al. 2003	SEA		3709	3106	0.837422	0.825196	0.848951	0				0.0122268	20
	All	Endy et al. 2004	SEA		104	14	0.134615	0.0813724	0.214559	9.37188e-11				0.053243	19
	All	Anantapreecha et al. 2005	SEA		1881	1256	0.66773	0.646112	0.688663	0				0.0216176	18
	All	Limkittikul et al. 2005	SEA		77	41	0.532468	0.421259	0.640541	0.569084				0.111209	17
	All	Fox et al. 2011	SEA		46	14	0.304348	0.189276	0.450503	0.00988393				0.115072	16
	All	Tricou et al. 2011	SEA		209	65	0.311005	0.251938	0.376942	1.02014e-07				0.0590666	15
	All	Dussart et al. 2012	SEA		43	10	0.232558	0.129948	0.380736	0.000941352				0.10261	14
	All	Sabchareon et al. 2012	SEA		147	34	0.231293	0.170172	0.306263	8.24883e-10				0.0611201	13
	All	Velasco et al. 2014	SEA		58	58	0.991525	0.878526	0.999472	0.000799215				0.112999	12
	All	Bhoomiboonchoo et al. 2015	SEA		134	85	0.634328	0.549655	0.71144	0.00213375				0.0846735	11
	All	Montoya et al. 2001	Non SEA		2	1	0.5	0.0588668	0.941133	1				0.441133	10
	All	Guzman et al. 2002	Non SEA		3926	2156	0.549159	0.533552	0.564671	7.72547e-10				0.0156075	9
	All	Alvarez et al. 2006	Non SEA		4	1	0.25	0.0335114	0.76216	0.341388				0.216489	8
	All	Ocazionez et al. 2006	Non SEA		27	10	0.37037	0.212198	0.562292	0.183033				0.158172	7
	All	Bittencourt et al. 2011	Non SEA		6	5	0.833333	0.368747	0.977167	0.141776				0.464586	6
	All	de la Cruz-Hernandez et al. 2013	Non SEA		40	24	0.6	0.443465	0.738472	0.209012				0.156535	5
	All	Allonso et al. 2014	Non SEA		14	2	0.142857	0.0359607	0.426826	0.0189779				0.106896	4
Random	All		Total	15	6614	3762	0.424669	0.327539	0.527988	0.152266	0	98.2578		0.0971307	3
Random	All		SEA	8	2595	1563	0.415169	0.284389	0.559102	0.247049	0	98.5412		0.13078	2
Random	All		Non SEA	1	14	2	0.482917	0.358446	0.609545	0.794263	0.0365554	55.3576		0.124471	1
	concurrent
	All	lorono-pino, 1999	SEA		8	2	0.25	0.0630373	0.622857	0.178457				0.186963	5
	All	Corwin et al. 2001	SEA		10	8	0.8	0.459292	0.949587	0.0795095				0.340708	4
	All	Martins 2014	non-SEA		11	7	0.636364	0.338753	0.856693	0.371944				0.297611	3
Fixed			Total	3	29	17	0.587421	0.384243	0.764626	0.401197	0.0830034	59.8212		0.203179	2
Random			SEA	2	18	10	0.537983	0.0925505	0.930042	0.902485	0.0287844	79.0815		0.445432	1

## Sheet: serotypes & classification
model	dengue serotypes	study name	subgroup	N	total	event	effect size	lower limit	upper limit	p-value	heterogeneity Q (p-value)	heterogeneity (I^2)
	DHF
	DENV1	Gubler et al. 1981	SEA		28	7	0.25	0.124117	0.439494	0.0118279				0.125883	10
	DENV1	Corwin et al. 2001	SEA		29	18	0.62069	0.43595	0.776011	0.198156				0.18474	9
	DENV1	Nisalak et al. 2003	SEA		2135	664	0.311007	0.291719	0.330974	0				0.019288	8
	DENV1	Anantapreecha et al. 2005	SEA		1212	642	0.529703	0.501539	0.557679	0.038741				0.028164	7
	DENV1	Limkittikul et al., 2005	SEA		21	4	0.190476	0.0733653	0.411509	0.00922265				0.117111	6
	DENV1	Suwandono et al. 2006	SEA		2	1	0.5	0.0588668	0.941133	1				0.441133	5
	DENV1	Sabchareon et al. 2012	SEA		71	11	0.15493	0.0879206	0.258533	2.3123e-07				0.067009	4
	DENV1	Sirivichayakul et al. 2012	SEA		57	6	0.105263	0.0480634	0.21515	7.10388e-07				0.0571998	3
	DENV1	Velasco et al. 2014	SEA		2	1	0.5	0.0588668	0.941133	1				0.441133	2
Random	DENV1		SEA	9	3557	1354	0.30715	0.20501	0.432493	0.00325258	0	95.8707		0.10214	1
	DENV2	Gubler et al. 1981	SEA		44	10	0.227273	0.126878	0.373156	0.00066932				0.100395	12
	DENV2	Corwin et al. 2001	SEA		12	8	0.666667	0.375878	0.86914	0.257675				0.290789	11
	DENV2	Nisalak et al. 2003	SEA		1468	525	0.357629	0.3335	0.382502	0				0.024129	10
	DENV2	Anantapreecha et al. 2005	SEA		862	427	0.49536	0.462053	0.528708	0.785255				0.0333068	9
	DENV2	Limkittikul et al., 2005	SEA		54	14	0.259259	0.15997	0.391456	0.000722887				0.0992889	8
	DENV2	Suwandono et al. 2006	SEA		4	1	0.25	0.0335114	0.76216	0.341388				0.216489	7
	DENV2	Sabchareon et al. 2012	SEA		41	8	0.195122	0.100701	0.344191	0.000323349				0.0944208	6
	DENV2	Sirivichayakul et al. 2012	SEA		37	8	0.216216	0.11199	0.376334	0.00126038				0.104226	5
	DENV2	Velasco et al. 2014	SEA		12	9	0.75	0.448179	0.917227	0.0993694				0.301821	4
	DENV2	Montoya et al. 2001	Non SEA		32	1	0.03125	0.00438438	0.191133	0.000725108				0.0268656	3
Random	DENV2		Total	10	2566	1011	0.33228	0.250504	0.425593	0.000589329	7.37188e-14	88.9859		0.0817762	2
Random	DENV2		SEA	9	2534	1010	0.352996	0.269911	0.446031	0.00227767	1.35292e-12	89.0124		0.0830845	1
	DENV3	Gubler et al. 1981	SEA		69	8	0.115942	0.0590545	0.215102	6.57506e-08				0.0568875	12
	DENV3	Corwin et al. 2001	SEA		33	22	0.666667	0.492346	0.804854	0.060511				0.17432	11
	DENV3	Nisalak et al. 2003	SEA		1537	760	0.49447	0.469509	0.519458	0.664569				0.0249605	10
	DENV3	Anantapreecha et al. 2005	SEA		508	225	0.442913	0.400253	0.486433	0.0102375				0.0426601	9
	DENV3	Limkittikul et al., 2005	SEA		12	4	0.333333	0.13086	0.624122	0.257675				0.202473	8
	DENV3	Suwandono et al. 2006	SEA		18	7	0.388889	0.197877	0.621435	0.349875				0.191012	7
	DENV3	Sabchareon et al. 2012	SEA		36	9	0.25	0.135521	0.414784	0.00431347				0.114479	6
	DENV3	Sirivichayakul et al. 2012	SEA		27	5	0.185185	0.0792459	0.375059	0.00278503				0.105939	5
	DENV3	Velasco et al. 2014	SEA		38	34	0.894737	0.751016	0.959925	5.15249e-05				0.14372	4
	DENV3	Montoya et al. 2001	Non SEA		8	2	0.25	0.0630373	0.622857	0.178457				0.186963	3
Random	DENV3		Total	10	2286	1076	0.40471	0.31336	0.503175	0.0577598	1.04307e-11	87.2948		0.0913495	2
Random	DENV3		SEA	9	2278	1074	0.412846	0.318576	0.513971	0.0907403	6.60638e-12	88.465		0.0942701	1
	DENV4	Gubler et al. 1981	SEA		9	2	0.222222	0.0560288	0.579008	0.118177				0.166193	10
	DENV4	Corwin et al. 2001	SEA		3	3	0.875	0.265558	0.992675	0.19806				0.609442	9
	DENV4	Nisalak et al. 2003	SEA		476	229	0.481092	0.436479	0.526009	0.409467				0.0446135	8
	DENV4	Anantapreecha et al. 2005	SEA		133	69	0.518797	0.434155	0.602374	0.664686				0.0846418	7
	DENV4	Limkittikul et al., 2005	SEA		12	3	0.25	0.0827729	0.551821	0.0993694				0.167227	6
	DENV4	Suwandono et al. 2006	SEA		4	3	0.75	0.23784	0.966489	0.341388				0.51216	5
	DENV4	Sabchareon et al. 2012	SEA		13	2	0.153846	0.0387395	0.450633	0.0265763				0.115107	4
	DENV4	Sirivichayakul et al. 2012	SEA		12	2	0.166667	0.0419822	0.477202	0.03773				0.124684	3
	DENV4	Velasco et al. 2014	SEA		12	8	0.666667	0.375878	0.86914	0.257675				0.290789	2
Random	DENV4		SEA	9	674	321	0.439133	0.337787	0.545824	0.26306	0.0206807	55.7368		0.101347	1
	concurrent	Loroño-Pino et al. 1999	SEA		8	1	0.125	0.0172728	0.537276	0.0687236				0.107727	3
	concurrent	Corwin et al. 2001	SEA		10	7	0.7	0.376318	0.900232	0.219503				0.323682	2
Random	concurrent		SEA	2	18	8	0.394134	0.0408065	0.908654	0.757323	0.0281495	79.2483		0.353327	1
	DSS
	DENV1	Gubler et al. 1981	SEA		28	14	0.5	0.32283	0.67717	1				0.17717	9
	DENV1	Corwin et al. 2001	SEA		29	2	0.0689655	0.0173101	0.237511	0.000382941				0.0516555	8
	DENV1	Nisalak et al. 2003	SEA		2135	200	0.0936768	0.0820268	0.106789	0				0.01165	7
	DENV1	Anantapreecha et al. 2005	SEA		1212	166	0.136964	0.118732	0.157494	0				0.0182314	6
	DENV1	Limkittikul et al., 2005	SEA		21	4	0.190476	0.0733653	0.411509	0.00922265				0.117111	5
	DENV1	Sabchareon et al. 2012	SEA		71	3	0.0422535	0.0136918	0.122968	1.22239e-07				0.0285617	4
	DENV1	Sirivichayakul et al. 2012	SEA		57	3	0.0526316	0.0170742	0.150872	1.10058e-06				0.0355574	3
	DENV1	Velasco et al. 2014	SEA		2	1	0.5	0.0588668	0.941133	1				0.441133	2
Random	DENV1		SEA	8	3555	393	0.134762	0.0885307	0.199841	1.17684e-14	2.85409e-09	86.9342		0.046231	1
	DENV2	Gubler et al. 1981	SEA		44	26	0.590909	0.441952	0.724859	0.23042				0.148957	9
	DENV2	Corwin et al. 2001	SEA		12	2	0.166667	0.0419822	0.477202	0.03773				0.124684	8
	DENV2	Nisalak et al. 2003	SEA		1468	767	0.52248	0.496892	0.54795	0.0850686				0.025588	7
	DENV2	Anantapreecha et al. 2005	SEA		862	141	0.163573	0.140353	0.189786	0				0.0232196	6
	DENV2	Limkittikul et al., 2005	SEA		54	15	0.277778	0.174943	0.410952	0.00166102				0.102835	5
	DENV2	Sabchareon et al. 2012	SEA		41	2	0.0487805	0.0122318	0.17517	4.18429e-05				0.0365487	4
	DENV2	Sirivichayakul et al. 2012	SEA		37	2	0.0540541	0.0135577	0.191972	8.256e-05				0.0404964	3
	DENV2	Velasco et al. 2014	SEA		12	2	0.166667	0.0419822	0.477202	0.03773				0.124684	2
Random	DENV2		SEA	8	2530	957	0.219135	0.104716	0.402384	0.00443018	0	97.7005		0.114419	1
	DENV3	Gubler et al. 1981	SEA		69	45	0.652174	0.533252	0.754733	0.0128842				0.118922	8
	DENV3	Corwin et al. 2001	SEA		33	7	0.212121	0.104634	0.382818	0.00205901				0.107488	7
	DENV3	Nisalak et al. 2003	SEA		1537	380	0.247235	0.226304	0.269427	0				0.0209308	6
	DENV3	Anantapreecha et al. 2005	SEA		508	41	0.0807087	0.0599734	0.107791	0				0.0207352	5
	DENV3	Sabchareon et al. 2012	SEA		36	1	0.0277778	0.00389906	0.172561	0.000455544				0.0238787	4
	DENV3	Sirivichayakul et al. 2012	SEA		27	1	0.037037	0.00519218	0.220837	0.00138772				0.0318449	3
	DENV3	Velasco et al. 2014	SEA		38	4	0.105263	0.0400754	0.248984	5.15249e-05				0.0651877	2
Random	DENV3		SEA	7	2248	479	0.16217	0.0761384	0.312528	0.000163547	0	95.1792		0.0860318	1
	DENV4	Gubler et al. 1981	SEA		9	3	0.333333	0.11115	0.66658	0.326959				0.222184	6
	DENV4	Nisalak et al. 2003	SEA		476	152	0.319328	0.278975	0.362582	1.37668e-14				0.0403528	5
	DENV4	Anantapreecha et al. 2005	SEA		133	18	0.135338	0.0869571	0.204606	2.54685e-13				0.0483813	4
	DENV4	Limkittikul et al., 2005	SEA		12	2	0.166667	0.0419822	0.477202	0.03773				0.124684	3
	DENV4	Velasco et al. 2014	SEA		12	4	0.333333	0.13086	0.624122	0.257675				0.202473	2
Random	DENV4		SEA	5	642	179	0.242083	0.141481	0.382361	0.000724204	0.00166045	76.931		0.100602	1
	concurrent	Loroño-Pino et al. 1999	SEA		8	1	0.125	0.0172728	0.537276	0.0687236				0.107727	3
	concurrent	Corwin et al. 2001	SEA		10	1	0.1	0.0138817	0.467237	0.0371174				0.0861183	2
Fixed	concurrent		SEA	2	18	2	0.111715	0.0280733	0.353837	0.00573976	0.867059	0		0.0836421	1
	DF and SD
	DENV1	Dussart et al. 2012	SEA		40	6	0.15	0.0689785	0.295938	8.95534e-05				0.0810215	5
	DENV1	Yung et al. 2015	SEA		103	13	0.126214	0.074717	0.205327	6.97722e-11				0.0514966	4
	DENV1	Martins et al. 2014	Non SEA		26	1	0.0384615	0.00539081	0.227919	0.00159747				0.0330707	3
Fixed	DENV1		Total	3	169	20	0.124869	0.0819088	0.185802	4.44089e-16	0.40918	0		0.0429606	2
Fixed	DENV1		SEA	2	143	19	0.133217	0.0865967	0.199455	2.9976e-14	0.707136	0		0.0466204	1
	DENV2	Dussart et al. 2012	SEA		32	14	0.4375	0.278936	0.609953	0.480655				0.158564	7
	DENV2	Yung et al. 2015	SEA		268	13	0.0485075	0.0283713	0.0817327	0				0.0201361	6
	DENV2	Bittencourt et al. 2011	Non SEA		6	5	0.833333	0.368747	0.977167	0.141776				0.464586	5
	DENV2	Martins et al. 2014	Non SEA		120	23	0.191667	0.130815	0.271968	5.44807e-10				0.0608519	4
Random	DENV2		Total	4	426	55	0.264379	0.0826403	0.589123	0.147187	3.82467e-10	93.5905		0.181739	3
Random	DENV2		SEA	2	300	27	0.164891	0.013484	0.740414	0.233776	2.26766e-09	97.2012		0.151407	2
Random	DENV2		Non SEA	2	126	28	0.474304	0.0444596	0.945933	0.945779	0.00647552	86.5101		0.429844	1
	DENV3		SEA		27	4	0.148148	0.0567335	0.334608	0.00124277				0.0914146	5
	DENV3	Yung et al. 2015	SEA		80	4	0.05	0.0188932	0.125758	9.48062e-09				0.0311068	4
	DENV3	Martins et al. 2014	Non SEA		24	2	0.0833333	0.0209299	0.278811	0.00116725				0.0624034	3
Fixed	DENV3		Total	3	131	10	0.0844683	0.0458706	0.150424	7.74714e-13	0.277068	22.0875		0.0385978	2
Fixed	DENV3		SEA	2	107	8	0.0847593	0.0427199	0.161202	1.68279e-10	0.10915	61.0362		0.0420394	1
	DENV4	Bittencourt et al. 2011	Non SEA		14	1	0.0714286	0.00996264	0.370284	0.0134492				0.0614659	4
	DENV4	Allonso et al. 2014	Non SEA		45	3	0.0666667	0.0216606	0.187284	1.0055e-05				0.045006	3
	DENV4	Martins et al. 2014	Non SEA		77	13	0.168831	0.100635	0.269398	1.61047e-07				0.0681961	2
Fixed	DENV4		Non SEA	3	136	17	0.135016	0.0853771	0.206983	1.43441e-12	0.231579	31.6396		0.0496386	1
	concurrent
	All	Martins et al. 2014	Non SEA		11	7	0.636364	0.338753	0.856693	0.371944				0.297611	1
	All	Anantapreecha et al. 2005	SEA		2715	1729	0.636832	0.618557	0.654721	0				0.0182759	18
	All	Corwin et al. 2001	SEA		87	70	0.804598	0.707926	0.874926	1.65631e-07				0.0966716	17
	All	Dussart et al. 2012	SEA		99	24	0.242424	0.168109	0.33631	1.1824e-06				0.0743149	16
	All	Gubler et al. 1981	SEA		150	115	0.766667	0.692369	0.827491	7.17626e-10				0.0742974	15
	All	Loroño-Pino et al. 1999	SEA		8	2	0.25	0.0630373	0.622857	0.178457				0.186963	14
	All	Nisalak et al. 2003	SEA		5616	3677	0.654736	0.642198	0.667063	0				0.0125385	13
	All	Sabchareon et al. 2012	SEA		161	36	0.223602	0.165823	0.294409	4.67333e-11				0.0577792	12
	All	Sirivichayakul et al. 2012	SEA		133	27	0.203008	0.143059	0.279873	2.23755e-10				0.0599488	11
	All	Suwandono et al. 2006	SEA		28	12	0.428571	0.261892	0.613202	0.451253				0.166679	10
	All	Velasco et al. 2014	SEA		64	63	0.984375	0.897309	0.997803	3.94566e-05				0.0870659	9
	All	Yung et al. 2015	SEA		451	30	0.0665188	0.0468954	0.0935477	0				0.0196234	8
	All	Allonso et al. 2014	Non SEA		45	3	0.0666667	0.0216606	0.187284	1.0055e-05				0.045006	7
	All	Bittencourt et al. 2011	Non SEA		20	6	0.3	0.141406	0.52724	0.0824854				0.158594	6
	All	Martins et al. 2014	Non SEA		258	46	0.178295	0.136256	0.229851	0				0.0420384	5
	All	Montoya et al. 2001	Non SEA		40	3	0.075	0.0243904	0.208212	2.85063e-05				0.0506096	4
Random	All		Total	15	9875	5843	0.361543	0.263845	0.472213	0.0148214	0	98.1864		0.0976988	3
Random	All		SEA	11	9512	5785	0.453765	0.34214	0.570241	0.43761	0	98.2058		0.111625	2
Random	All		Non SEA	4	363	58	0.145936	0.0790845	0.253728	4.82212e-07	0.0480317	62.0459		0.0668513	1

## Sheet: serotypes & secondary inf.
model	dengue serotypes	study name	subgroup	N	total	event	effect size	lower limit	upper limit	p-value	heterogeneity Q (p-value)	heterogeneity (I^2)
	DENV1	Gubler et al. 1981	SEA		28	16	0.571429	0.386798	0.738108	0.451253				0.184631	18
	DENV1	Vaughn et al. 2000	SEA		46	30	0.652174	0.505466	0.774754	0.0422967				0.146708	17
	DENV1	Stephens et al. 2002	SEA		106	81	0.764151	0.674179	0.835346	2.77412e-07				0.0899715	16
	DENV1	Nisalak et al. 2003	SEA		1173	816	0.695652	0.668699	0.721326	0				0.0269529	15
	DENV1	Anantapreecha et al. 2005	SEA		997	778	0.780341	0.753567	0.804959	0				0.0267743	14
	DENV1	Limkittikul et al. 2005	SEA		21	12	0.571429	0.35972	0.759866	0.514142				0.211709	13
	DENV1	Duyen et al. 2011	SEA		93	44	0.473118	0.374093	0.574305	0.604301				0.0990252	12
	DENV1	Fox et al. 2011	SEA		39	15	0.384615	0.24692	0.543663	0.153299				0.137695	11
	DENV1	Tricou et al. 2011	SEA		142	124	0.873239	0.807764	0.91866	1.9984e-14				0.0654752	10
	DENV1	Dussart et al. 2012	SEA		40	16	0.4	0.261528	0.556535	0.209012				0.138472	9
	DENV1	Sabchareon et al. 2012	SEA		144	124	0.861111	0.7945	0.908614	3.68594e-14				0.0666114	8
	DENV1	Yung et al. 2015	SEA		103	51	0.495146	0.399949	0.590696	0.92151				0.0951968	7
	DENV1	Montoya et al. 2001	Non SEA		7	1	0.142857	0.0196706	0.580602	0.0971466				0.123187	6
	DENV1	Dussart et al. 2012	Non SEA		14	11	0.785714	0.50567	0.929293	0.046066				0.280044	5
	DENV1	de la Cruz-Hernandez et al. 2013	Non SEA		126	8	0.0634921	0.0320681	0.121833	1.75415e-13				0.031424	4
Random	DENV1		Total	15	3079	2127	0.593044	0.489683	0.688775	0.0773344	0	94.2461		0.10336	3
Random	DENV1		SEA	12	2932	2107	0.654652	0.569988	0.730527	0.000458607	0	92.2281		0.084664	2
Random	DENV1		Non SEA	3	147	20	0.256882	0.0212101	0.846494	0.452224	6.30003e-07	92.996		0.235672	1
	DENV2	Gubler et al. 1981	SEA		43	32	0.744186	0.59455	0.852315	0.0022489				0.149636	20
	DENV2	Vaughn et al. 2000	SEA		47	44	0.93617	0.819956	0.979268	6.77445e-06				0.116214	19
	DENV2	Stephens et al. 2002	SEA		55	53	0.963636	0.865917	0.990888	5.37641e-06				0.0977189	18
	DENV2	Nisalak et al. 2003	SEA		1419	1379	0.971811	0.961796	0.979257	0				0.0100147	17
	DENV2	Anantapreecha et al. 2005	SEA		721	685	0.950069	0.931551	0.963772	0				0.0185181	16
	DENV2	Limkittikul et al. 2005	SEA		54	44	0.814815	0.6889	0.89736	2.34488e-05				0.125915	15
	DENV2	Duyen et al. 2011	SEA		36	26	0.722222	0.55631	0.843542	0.0102329				0.165912	14
	DENV2	Fox et al. 2011	SEA		39	31	0.794872	0.640447	0.893954	0.000636046				0.154424	13
	DENV2	Tricou et al. 2011	SEA		51	45	0.882353	0.761891	0.946177	3.55078e-06				0.120462	12
	DENV2	Dussart et al. 2012	SEA		32	13	0.40625	0.25257	0.580779	0.291735				0.15368	11
	DENV2	Sabchareon et al. 2012	SEA		98	90	0.918367	0.845178	0.95865	5.36402e-11				0.073189	10
	DENV2	Yung et al. 2015	SEA		268	163	0.608209	0.54848	0.664865	0.000440546				0.0597293	9
	DENV2	Montoya et al. 2001	Non SEA		34	2	0.0588235	0.0147574	0.206848	0.000142401				0.0440662	8
	DENV2	Ocazionez et al. 2006	Non SEA		29	18	0.62069	0.43595	0.776011	0.198156				0.18474	7
	DENV2	Bittencourt et al. 2011	Non SEA		10	6	0.6	0.297405	0.841658	0.52991				0.302595	6
	DENV2	Dussart et al. 2012	Non SEA		22	14	0.636364	0.423348	0.806633	0.20671				0.213016	5
	DENV2	de la Cruz-Hernandez et al. 2013	Non SEA		99	32	0.323232	0.238645	0.421214	0.000584181				0.0845873	4
Random	DENV2		Total	17	3057	2677	0.764592	0.597973	0.876427	0.0031133	0	96.8619		0.166619	3
Random	DENV2		SEA	12	2863	2605	0.857819	0.720069	0.933998	3.59365e-05	0	96.7504		0.13775	2
Random	DENV2		Non SEA	5	194	72	0.419334	0.221426	0.647111	0.49358	5.68648e-05	83.8288		0.197908	1
	DENV3	Gubler et al. 1981	SEA		68	49	0.720588	0.602929	0.814131	0.000455816				0.117659	19
	DENV3	Vaughn et al. 2000	SEA		47	32	0.680851	0.536033	0.79754	0.0154622				0.144818	18
	DENV3	Stephens et al. 2002	SEA		78	51	0.653846	0.542277	0.750721	0.00753555				0.111569	17
	DENV3	Nisalak et al. 2003	SEA		1462	1074	0.73461	0.71137	0.756619	0				0.02324	16
	DENV3	Anantapreecha et al. 2005	SEA		421	315	0.748219	0.704549	0.787382	0				0.0436698	15
	DENV3	Limkittikul et al. 2005	SEA		12	9	0.75	0.448179	0.917227	0.0993694				0.301821	14
	DENV3	Libraty et al. 2009	SEA		50	1	0.02	0.00281021	0.128761	0.00011682				0.0171898	13
	DENV3	Duyen et al. 2011	SEA		38	21	0.552632	0.394571	0.700726	0.517192				0.158061	12
	DENV3	Tricou et al. 2011	SEA		39	33	0.846154	0.697388	0.929209	0.000122463				0.148766	11
	DENV3	Dussart et al. 2012	SEA		27	14	0.518519	0.336083	0.696147	0.847424				0.182436	10
	DENV3	Sabchareon et al. 2012	SEA		66	54	0.818182	0.706526	0.893746	2.44249e-06				0.111656	9
	DENV3	Yung et al. 2015	SEA		80	37	0.4625	0.356685	0.571804	0.502737				0.105815	8
	DENV3	Montoya et al. 2001	Non SEA		8	2	0.25	0.0630373	0.622857	0.178457				0.186963	7
	DENV3	Ocazionez et al. 2006	Non SEA		74	12	0.162162	0.09446	0.264229	1.91715e-07				0.0677021	6
	DENV3	Bittencourt et al. 2011	Non SEA		2	1	0.5	0.0588668	0.941133	1				0.441133	5
	DENV3	Dussart et al. 2012	Non SEA		63	60	0.952381	0.862499	0.98456	4.11171e-07				0.0898821	4
Random	DENV3		Total	16	2535	1765	0.62566	0.528176	0.713913	0.0120166	0	90.1677		0.0974843	3
Random	DENV3		SEA	12	2388	1690	0.664554	0.589361	0.732235	3.2245e-05	2.70979e-10	83.8654		0.0751937	2
Random	DENV3		Non SEA	4	147	75	0.515824	0.0760533	0.932381	0.961345	1.76296e-10	93.7999		0.439771	1
	DENV4	Gubler et al. 1981	SEA		9	9	0.95	0.525135	0.996946	0.0424263				0.424865	12
	DENV4	Vaughn et al. 2000	SEA		25	24	0.96	0.764529	0.994395	0.00184667				0.195471	11
	DENV4	Stephens et al. 2002	SEA		20	20	0.97619	0.712625	0.998527	0.00947443				0.263566	10
	DENV4	Nisalak et al. 2003	SEA		455	440	0.967033	0.946043	0.98003	0				0.0209895	9
	DENV4	Anantapreecha et al. 2005	SEA		114	103	0.903509	0.834122	0.945758	1.76703e-12				0.0693868	8
	DENV4	Limkittikul et al. 2005	SEA		12	12	0.961538	0.596806	0.997637	0.0256223				0.364732	7
	DENV4	Tricou et al. 2011	SEA		7	7	0.9375	0.461412	0.996207	0.0637284				0.476088	6
	DENV4	Dussart et al. 2012	SEA		4	3	0.75	0.23784	0.966489	0.341388				0.51216	5
	DENV4	Sabchareon et al. 2012	SEA		25	24	0.96	0.764529	0.994395	0.00184667				0.195471	4
	DENV4	Allonso et al. 2014	Non SEA		45	14	0.311111	0.193715	0.459138	0.0135607				0.117396	3
Random	DENV4		Total	10	716	656	0.91524	0.740263	0.97614	0.000463454	0	91.7833		0.174977	2
Fixed	DENV4		SEA	9	671	642	0.947876	0.926683	0.963187	0	0.221256	25.0063		0.0211935	1
	All	Anantapreecha et al. 2005	SEA		2253	1881	0.834887	0.81898	0.849653	0				0.0159071	21
	All	Dussart et al. 2012	SEA		202	131	0.648515	0.58022	0.711229	3.23433e-05				0.0682949	20
	All	Duyen et al. 2011	SEA		167	91	0.54491	0.468931	0.618855	0.246388				0.0759796	19
	All	Fox et al. 2011	SEA		78	46	0.589744	0.477948	0.692978	0.114905				0.111796	18
	All	Gubler et al. 1981	SEA		148	106	0.716216	0.638397	0.782981	3.82442e-07				0.0778193	17
	All	Libraty et al. 2009	SEA		50	1	0.02	0.00281021	0.128761	0.00011682				0.0171898	16
	All	Limkittikul et al. 2005	SEA		99	77	0.777778	0.685453	0.848974	2.1937e-07				0.0923245	15
	All	Nisalak et al. 2003	SEA		4509	3709	0.822577	0.81115	0.833454	0				0.0114267	14
	All	Sabchareon et al. 2012	SEA		333	292	0.876877	0.837031	0.908051	0				0.0398456	13
	All	Stephens et al. 2002	SEA		259	205	0.791506	0.737735	0.836692	0				0.0537704	12
	All	Tricou et al. 2011	SEA		239	209	0.874477	0.826135	0.910829	0				0.0483423	11
	All	Vaughn et al. 2000	SEA		165	130	0.787879	0.718887	0.843621	5.55445e-12				0.0689913	10
	All	Yung et al. 2015	SEA		451	251	0.556541	0.510339	0.601785	0.0165596				0.0462021	9
	All	Allonso et al. 2014	Non SEA		45	14	0.311111	0.193715	0.459138	0.0135607				0.117396	8
	All	Bittencourt et al. 2011	Non SEA		12	7	0.583333	0.307642	0.815193	0.565538				0.275691	7
	All	de la Cruz-Hernandez et al. 2013	Non SEA		225	40	0.177778	0.133167	0.23331	0				0.0446103	6
	All	Montoya et al. 2001	Non SEA		49	5	0.102041	0.0431181	0.222741	4.06343e-06				0.0589227	5
	All	Ocazionez et al. 2006	Non SEA		103	30	0.291262	0.211765	0.385988	4.12319e-05				0.0794967	4
Random	All		Total	18	9387	7225	0.602058	0.498691	0.697058	0.0529294	0	97.8733		0.103366	3
Random	All		SEA	13	8953	7129	0.730473	0.658728	0.7919	8.52414e-09	0	96.4776		0.0717447	2
Random	All		Non SEA	5	434	96	0.253488	0.161167	0.375048	0.000201308	0.00103081	78.2603		0.0923209	1

## Sheet: dengue cases in SEA & non-SEA
model	location	study name	subgroup	total	event	effect size	lower limit	upper limit	p-value	heterogeneity Q (p-value)	heterogeneity (I^2)		se
	Indonesia, Myanmar, Thailand, Sri Lanka, SEA	(Break dengue n.d.)	SEA	351340000	140635	0.000400282	0.000339313	0.0004722	0				6.09685e-05	27
	Southeast Asia and western pacific	(WHO 2015)	SEA	601938017	1200000	0.00199356	0.001884	0.00210948	0				0.000109562	26
	Cambodia, Malaysia, Philippines, Vietnam, Australia, western pacific	(Break dengue n.d.)	SEA	241530000	242424	0.0010037	0.000885033	0.00113826	0				0.000118669	25
	Indonesia, Myanmar, Thailand, Sri Lanka, SEA	(Break dengue n.d.)	SEA	386820000	257204	0.000664919	0.000588449	0.000751319	0				7.64699e-05	24
	Myanmar	(Lei-Win 2013) Burmese irrawady website	SEA	52800000	6033	0.000114261	5.14466e-05	0.000253751	0				6.28147e-05	23
	Southeast Asia and western pacific	(WHO 2015)	SEA	1057391000	3000000	0.00283717	0.00273758	0.00294038	0				9.95959e-05	22
	Indonesia	(Hunt 2014) 2014	SEA	249900000	90000	0.000360144	0.000292931	0.000442773	0				6.72134e-05	21
	Vietnam	(Hunt 2014) 2014	SEA	89710000	86000	0.000958645	0.000776078	0.00118411	0				0.000182566	20
	Cambodia	(Hunt 2014) 2014	SEA	15140000	42000	0.00277411	0.00205075	0.00375166	0				0.000723359	19
	Singapore	(Chaichalearmmongkol 2013)	SEA	5399000	842	0.000155955	1.84227e-05	0.00131886	8.88178e-16				0.000137532	18
	Thailand	(Lei-Win 2013) National news bureau in thailand (NNT)	SEA	67010000	40000	0.000596926	0.000437887	0.000813679	0					17
	Laos	(Lei-Win 2013) Thai daily newspaper the nation	SEA	6770000	11000	0.00162482	0.000900044	0.00293151	0				0.000724772	16
	Singapore	(Lei-Win 2013) Channel news asia	SEA	5399000	11000	0.00203741	0.00112867	0.00367515	0				0.000908747	15
	Myanmar	(Lei-Win 2013) Burmese irrawady website	SEA	53260000	6448	0.000121066	5.59525e-05	0.000261936	0				6.5114e-05	14
	Thailand	(Cunha 2015)	SEA	67010000	135344	0.00201976	0.00170685	0.0023899	0				0.00031291	13
	Vietnam	(Nguyen 2015)	SEA	93491620	20000	0.000213923	0.000138018	0.000331559	0				7.5905e-05	12
	Thailand	(Nguyen 2015)	SEA	67452407	12000	0.000177903	0.000101036	0.000313233	0				7.68676e-05	11
	Malaysia	(Nguyen 2015)	SEA	30909030	51000	0.00165	0.0012542	0.00217045	0				0.000395804	10
	Rio de janeiro, south America	(Dengue Virus Net 2015)	Non-SEA	5851914	1000000	0.170884	0.161455	0.180745	0				0.00942914	9
	Rio de janeiro, south America	(Dengue Virus Net 2015)	Non-SEA	6093472	55000	0.00902605	0.0069361	0.0117383	0				0.00208995	8
	Brazil	(Government of Canada 2012)	Non-SEA	203848340	1000000	0.00490561	0.00461145	0.00521843	0				0.000294157	7
	Bolivia, south america	(Dengue Virus Net 2015)	Non-SEA	9993000	31000	0.00310217	0.00218247	0.00440773	0				0.000919701	6
	Argentina	(Dengue Virus Net 2015)	Non-SEA	40020000	9673	0.000241704	0.000128711	0.000453848	0				0.000112993	5
	Portugal, Europe	(WHO 2015)	Non-SEA	10510000	2000	0.000190295	4.75928e-05	0.000760549	0				0.000142702	4
Random			Total	3719586800	7449603	0.00104532	0.000510401	0.00213967	0	0	99.868		0.000534924	3
Random			SEA	3443270074	5351930	0.000747267	0.000523148	0.0010673	0	0	99.0624		0.000224119	2
Random			Non-SEA	276316726	2097673	0.00344175	0.000444677	0.026111	5.92695e-08	0	99.926		0.00299707	1

## Sheet: publication bias
percentage of severe cases
	event	N	es	se	w		log es	log mean	log lower limit	log upper limit
Allonso et al. 2014	3	45	0.0666667	0.0371849	723.214		-1.17609	-0.277705	-0.380871	-0.194402
Anantapreecha et al. 2005	1729	2715	0.636832	0.00922956	11739.2		-0.195975	-0.277705	-0.301117	-0.25549
Bhoomiboonchoo et al. 2015	85	134	0.634328	0.0416055	577.696		-0.197686	-0.277705	-0.394941	-0.185483
Bittencourt et al. 2011	6	20	0.3	0.10247	95.2381		-0.522879	-0.277705	-0.657222	-0.0783151
Capeding et al. 2010	9	22	0.409091	0.104824	91.0085		-0.38818	-0.277705	-0.67138	-0.0746574
Corwin et al. 2001	70	87	0.804598	0.0425103	553.364		-0.0944212	-0.277705	-0.397878	-0.183679
de la Cruz-Hernandez et al. 2013	105	225	0.466667	0.0332592	904.018		-0.330993	-0.277705	-0.368748	-0.202479
Dussart et al. 2012	24	99	0.242424	0.0430709	539.055		-0.615424	-0.277705	-0.399707	-0.182566
Endy et al. 2002	4	29	0.137931	0.0640329	243.89		-0.860338	-0.277705	-0.474321	-0.142856
Endy et al. 2004	14	104	0.134615	0.0334684	892.749		-0.870905	-0.277705	-0.369386	-0.202045
Fox et al. 2011	20	76	0.263158	0.0505113	391.943		-0.579784	-0.277705	-0.424749	-0.168052
Graham et al. 1999	9	106	0.0849057	0.0270737	1364.28		-1.07106	-0.277705	-0.350308	-0.215518
Gubler et al. 1981	115	150	0.766667	0.0345339	838.509		-0.115393	-0.277705	-0.372648	-0.19984
Guzman et al. 2002	2156	3926	0.549159	0.00794119	15857.3		-0.260302	-0.277705	-0.297772	-0.258524
Libraty et al. 2009	9	20	0.45	0.111243	80.8081		-0.346787	-0.277705	-0.712513	-0.0648368
Limkittikul et al., 2005	49	99	0.494949	0.0502493	396.04		-0.305439	-0.277705	-0.423842	-0.168555
Loroño-Pino et al. 1999	2	8	0.25	0.153093	42.6667		-0.60206	-0.277705	-1.16552	-0.00574102
Martins et al. 2014	46	258	0.178295	0.0238296	1761.02		-0.748862	-0.277705	-0.34094	-0.222517
Montoya et al. 2001	3	40	0.075	0.0416458	576.577		-1.12494	-0.277705	-0.395071	-0.185402
Nisalak et al. 2003	3677	5616	0.654736	0.00634447	24843.3		-0.183933	-0.277705	-0.293662	-0.262313
Ocazionez et al. 2006	16	89	0.179775	0.0407039	603.569		-0.74527	-0.277705	-0.392034	-0.187287
Sabchareon et al. 2012	36	161	0.223602	0.0328373	927.396		-0.650523	-0.277705	-0.367465	-0.203356
Sirivichayakul et al. 2012	27	133	0.203008	0.0348785	822.026		-0.692488	-0.277705	-0.373708	-0.199129
Stephens et al. 2002	112	257	0.435798	0.030931	1045.23		-0.360715	-0.277705	-0.361715	-0.207341
Suwandono et al. 2006	12	28	0.428571	0.093522	114.333		-0.367977	-0.277705	-0.607263	-0.0925057
Tricou et al. 2011	65	209	0.311005	0.0320198	975.356		-0.507233	-0.277705	-0.36499	-0.205061
Vaughn et al. 2000	77	164	0.469512	0.0389708	658.448		-0.328353	-0.277705	-0.386501	-0.190777
Velasco et al. 2014	63	64	0.984375	0.0155024	4161.02		-0.00683942	-0.277705	-0.317782	-0.241016
Yung et al. 2015	30	451	0.0665188	0.0117338	7263.17		-1.17706	-0.277705	-0.307693	-0.249654
fixed effect model
sum of w	79082.4
sum of w*es	41723
mean	0.527588
se	0.00355599
se*1.96	0.00696973
lower and upper limit	0.520619	0.534558
p-value	0
percentage of secondary infections
	event	N	es	se	w		log es	log mean	log lower limit	log upper limit
Allonso et al. 2014	14	45	0.311111	0.0690122	209.965		-0.507084	-0.121995	-0.261169	-0.0167631
Anantapreecha et al. 2005	1881	2253	0.834887	0.00782211	16343.8		-0.0783724	-0.121995	-0.135706	-0.108704
Bittencourt et al. 2011	7	12	0.583333	0.142319	49.3714		-0.234083	-0.121995	-0.483936	0.0726382
de la Cruz-Hernandez et al. 2013	40	225	0.177778	0.0254884	1539.27		-0.750123	-0.121995	-0.168364	-0.0801036
Dussart et al. 2012	131	202	0.648515	0.0335921	886.185		-0.18808	-0.121995	-0.184207	-0.0675888
Duyen et al. 2011	91	167	0.54491	0.0385348	673.433		-0.263675	-0.121995	-0.194162	-0.0601292
Fox et al. 2011	46	78	0.589744	0.0556945	322.386		-0.229337	-0.121995	-0.23061	-0.0351826
Gubler et al. 1981	106	148	0.716216	0.0370583	728.165		-0.144956	-0.121995	-0.191164	-0.0623442
Libraty et al. 2009	1	50	0.02	0.019799	2551.02		-1.69897	-0.121995	-0.157576	-0.0891104
Limkittikul et al. 2005	77	99	0.777778	0.0417834	572.786		-0.109144	-0.121995	-0.200832	-0.0552951
Montoya et al. 2001	5	49	0.102041	0.0432431	534.768		-0.991226	-0.121995	-0.203862	-0.0531404
Nisalak et al. 2003	3709	4509	0.822577	0.00568922	30895.4		-0.0848234	-0.121995	-0.131925	-0.112288
Ocazionez et al. 2006	30	103	0.291262	0.0447678	498.962		-0.535716	-0.121995	-0.207051	-0.0509011
Sabchareon et al. 2012	292	333	0.876877	0.018006	3084.37		-0.0570614	-0.121995	-0.154231	-0.0919881
Stephens et al. 2002	205	259	0.791506	0.025242	1569.47		-0.101546	-0.121995	-0.167891	-0.0804898
Tricou et al. 2011	209	239	0.874477	0.0214307	2177.34		-0.0582516	-0.121995	-0.160643	-0.0865081
Vaughn et al. 2000	130	165	0.787879	0.0318258	987.28		-0.103541	-0.121995	-0.180704	-0.070286
Yung et al. 2015	251	451	0.556541	0.0233931	1827.37		-0.254503	-0.121995	-0.16436	-0.083399
fixed effect model
sum of w	65451.3
sum of w*es	49422.3
mean	0.7551
se	0.00390878
se*1.96	0.0076612
lower and upper limit	0.747439	0.762761
p-value	0

## Sheet: age and days of admissions
Age of patients with dengue infections caused by different serotypes
Model	Study	p-value	DENV-1					DENV-2					DENV-3					DENV-4
			n	mean/ median	std/ quartile	Q (p-value)	I^2	n	mean/ median	std/ quartile	Q (p-value)	I^2	n	mean/ median	std/ quartile	Q (p-value)	I^2	n	mean/ median	std/ quartile	Q (p-value)	I^2		largest difference in mean/median
	Graham et al. 1999	0.809918	39	7.05128	1.50348			62	6.25806	1.53575			34	6.17647	1.76619			27	6.11111	1.39596				0.940171
	Endy et al. 2002	1	25	10	1.6			38	10	1.4			44	10	1.6			1	10	0				0
	Endy et al. 2004	NA	24	10	8, 13			37	10	8, 12			45	10	8, 13			NA	NA	NA				0
	Limkittikul et al., 2005	0.874	21	9.9	3.3			54	10.4	4.3			12	10.3	3.8			12	9.6	2.6				0.8
	Bittencourt et al. 2011	0.58954	NA	NA	NA			17	36.3529	14.4089			2	25	2.82843			19	34.6316	14.9934				11.3529
	Duyen et al. 2011 (primary)	NA	49	11	8, 13			10	10	6, 11			17	10	7, 13			NA	NA	NA				1
	Duyen et al. 2011 (secondary)	NA	44	12	9, 13			26	12	11, 14			21	12	10, 13			NA	NA	NA				0
	Fox et al. 2011	NA	42	24	21, 32			39	23	21, 40			NA	NA	NA			NA	NA	NA				1
	Yung et al. 2015	NA	103	35	19, 74			268	37	18, 77			80	39	19, 87			NA	NA	NA				4
Random		NA	85	9	1.139	0	96.556	171	12.296	1.6	0	98.751	92	12.088	1.7	0	98.176	59	13.321	2.492	0	96.661		3.296
Age of patients with primary or secondary dengue infections
Model	Study	p-value	primary					secondary
			n	mean/ median	std/ quartile	Q (p-value)	I^2	n	mean/ median	std/ quartile	Q (p-value)	I^2												largest difference in mean/median
	Anantapreecha et al. 2005	0.558578	371	7.89353	4.1136			1862	10.3491	5.99476														2.45556
	(Suwandono et al., 2006)	0.816649	27	16.7593	6.92733			119	18.6134	6.83257														1.85419
	Bittencourt et al. 2011	0.63314	19	34.2632	15.3074			10	37	12.5521														2.73684
	Duyen et al. 2011 (DENV1)	NA	49	11	8, 13			44	12	9, 13														1
	Duyen et al. 2011 (DENV2)	NA	10	10	6, 11			26	12	11, 14														2
	Duyen et al. 2011 (DENV3)	NA	17	10	7, 13			21	12	10, 13														2
	Fox et al. 2011	NA	44	23	21, 32			79	24	20, 31														1
	Tricou et al. 2011	NA	33	19	17, 25			215	22	18, 27														3
	Dussart et al. 2012	0.54669	74	7.85811	2.47801			137	9.06569	1.94106														1.20759
Random		NA	491	12.918	1.387	0	97	2128	14.552	1.329	0	98.894												1.634
Days of illness during enrollment of patients with dengue infections caused by different serotypes
Model	Study	p-value	DENV-1					DENV-2					DENV-3					DENV-4
			n	mean/ median	std/ quartile	Q (p-value)	I^2	n	mean/ median	std/ quartile	Q (p-value)	I^2	n	mean/ median	std/ quartile	Q (p-value)	I^2	n	mean/ median	std/ quartile	Q (p-value)	I^2		largest difference in mean/median
	Gubler et al. 1981*	0.722647	34	5.35294	1.86486			51	4.62745	2.09963			91	4.18681	1.77114			11	5.40909	2.68159				1.16613
	Limkittikul et al., 2005"	0.485499	21	4.2	1.1			54	4.2	1.4			12	3.6	1.4			12	4.8	1				1.2
	Duyen et al. 2011*	0.983091	93	2.13978	0.745878			36	2.11111	0.666667			38	2.23684	0.675206			NA	NA	NA				0.125731
	Fox et al. 2011*	NA	42	4	4, 5			39	4	4, 5			NA	NA	NA			NA	NA	NA				0
	de la Cruz-Hernandez et al. 2013"	0.973257	126	2.7381	1.4869			99	2.78788	1.47961			NA	NA	NA			NA	NA	NA				0.0497835
	Yung et al. 2015*	NA	103	2	1, 7			268	3	1, 9			80	2	1, 9			NA	NA	NA				1
Random		NA	274	3.561	0.568	0	98.145	240	3.405	0.555	0	97.639	141	3.322	0.763	0	97.697	23	4.867	0.272	0.487	0
Days of illness during enrollment of patients with primary or secondary dengue infections
Model	Study	p-value	primary					secondary
			n	mean/ median	std/ quartile	Q (p-value)	I^2	n	mean/ median	std/ quartile	Q (p-value)	I^2												largest difference in mean/median
	Fox et al. 2011*	NA	44	5	4, 6			79	5	4, 6														0
	Duyen et al. 2011*	0.601466	76	2	0.711805			91	2.28571	0.687761														0.285714
key
*	day of illness during admission
"	not stated in studies whether data represents days of illness during admission
Percentage of hospitalized patients with dengue infections caused by different serotypes
Model	Study	p-value	DENV-1					DENV-2					DENV-3
			n	rate	se	Q (p-value)	I^2	n	rate	se	Q (p-value)	I^2	n	rate	se	Q (p-value)	I^2							difference in mean/median
	Endy et al. 2002	0.0653418	17	0.0588235	0.0570672			5	0.4	0.219089			7	0.428571	0.187044									0.341176
	Endy et al. 2004	0.101169	24	0.125	0.0675077			37	0.216216	0.067677			45	0.333333	0.0702728									0.208333
Fixed/Random		NA	41	0.1	0.016	1	0	42	0.281	0.098	0.028	79.324	52	0.304	0.015	0.194	40.635
Summary of availability of data of age, days of admissions and percentage of hospitalized patients in included studies
No	Study	checking of underlying disease	range of days of illness studied	Hospitalized (H) or non-hospitalized case (NH)?	availability of data, separated by serotypes or types of infection- available (A), not available (NA)
					age	days of admission	percentage of hospitalized patients
1	[(Gubler, Suharyono, Tan, Abidin, & Sie, 1981)]	NA	1-7	H	NA	A"	NA
2	[(Graham et al., 1999)]	NA	NA	H/NH	A"	NA	NA
3	[(Loroño-Pino et al., 1999)]	NA	NA	NA	NA	NA	NA
4	[(Vaughn et al., 2000)]	NA	1-8	H	NA	NA	NA
5	[(Corwin et al., 2001)]	NA	NA	H	NA	NA	NA
6	[(Endy et al., 2002)]	NA	NA	H/NH	A"	NA	A"
7	[(Stephens et al., 2002)]	NA	NA	H/NH	NA	NA	NA
8	[(Nisalak et al., 2003)]	NA	NA	H	NA	NA	NA
9	[(Endy et al., 2004)]	NA	NA	H/NH	A"	NA	A"
10	[(Anantapreecha et al., 2005)]	NA	NA	H/NH	A*	NA	NA
11	[(Limkittikul, Yingsakmongkon, & Jittmittraphap, 2005)]	NA	NA	H/NH	A"	A"	NA
12	[(Suwandono et al., 2006)]	NA	2-7	H	A*	NA	NA
13	[(Libraty et al., 2009)]	NA	1-14	H/NH	NA	NA	A^
14	[(Capeding et al., 2010)]	NA	1-14	H/NH	NA	NA	A^
15	[(Duyen et al., 2011)]	NA	1-3	H/NH	A~	A~	NA
16	[(Fox et al., 2011)]	NA	3-9	H	A~	A~	NA
17	[(Tricou, Minh, Farrar, Tran, & Simmons, 2011)]	NA	1-9	H/NH	A*	NA	NA
18	(Dussart et al., 2012)	NA	1-21	H/NH	A*	NA	NA
19	[(Sabchareon et al., 2012)]	NA	1-9	H/NH	NA	NA	NA
20	[(Sirivichayakul et al., 2012)]	NA	1-10	H/NH	NA	NA	NA
21	[(Velasco et al., 2014)]	NA	1-7	H	NA	NA	NA
22	[(Bhoomiboonchoo et al., 2015)]	NA	1-3	H/NH	NA	NA	NA
23	[(Yung et al., 2015)]	NA	1-9	H	A"	A"	NA
24	[(Montoya et al., 2001)]	NA	NA	NA	NA	NA	NA
25	[(Guzman et al., 2002)]	NA	NA	NA	NA	NA	NA
26	[(Alvarez et al., 2006)]	NA	4-6	H	NA	NA	NA
27	[(Ocazionez, Cortes, Villar, & Gomez, 2006)]	NA	NA	H	NA	NA	NA
28	[(De Carvalho Bittencourt, Martial, Cabié, Thomas, & Césaire, 2011)]	NA	1-5	H/NH	A~	NA	NA
29	[(de la Cruz-Hernandez et al., 2013)]	NA	1-5	H/NH	NA	A"	NA
30	[(Allonso, Meneses, Fernandes, Ferreira, & Mohana-Borges, 2014)]b	NA	2-6	H/NH	NA	NA	NA
31	[(Martins et al., 2014)]	NA	1-7	H/NH	NA	NA	A^
	Total				12	6	2
key
*	vs types of infection
"	vs serotypes
~	vs both
^represents data consisted of only one serotypes and meta-analysis was unable to be performed
